# Supplementary material for: Colonization with Staphylococcus aureus and Klebsiella pneumoniae causes infections in a Vietnamese intensive care unit
Source: Microb Genom. 2021 Jan 27;7(2):000514. doi: 10.1099/mgen.0.000514 (PMC8208697; doi:10.1099/mgen.0.000514)
Supplement: Supplementary material 1 [file mgen-7-514-s001.xlsx]

## Sheet: Table_S1
Sample_ID	sample	ST	species	patient_ID	Source	sample_status	outcome	Infection	virulence_score	cap8	T7SS-functional-esaABE-essABC-esxABCD	hly_hla	hlb	hld	hlg	isdABCDEFG-srtB	icaABCDR	lukD	lukFS	eta	sec	sell	tsst_1	sspABC	aur	chp	scn	spa	adsA	fnbA	geh	hysA	lip	sak	ebp	sbi	primary treatment	second treatment	number_resistance_class	PEN	OXA	VAN	ERY	RIF	CLI	CIP	CoTrimoxazol	LEVO	CEF
BAL1349	endotracheal aspirate	97	aureus	S1	HAI	Infecting	recovery	pneumonia	17	yes	no	yes	yes	yes	yes	yes	yes	yes	no	no	no	no	no	yes	yes	no	yes	yes	yes	no	yes	no	yes	yes	yes	no	oxacillin		1	R	S	S	S	S	S	S	S	S	S
BAL82	endotracheal aspirate	97	aureus	S1	HAI	Colonizing			16	yes	no	yes	yes	yes	yes	yes	yes	yes	no	no	no	no	no	yes	yes	no	yes	yes	yes	no	no	no	yes	yes	yes	no			1	R	S	S	S	S	S	S	S	S	S
NS100	nasal swab	5	aureus	S1	HAI	Colonizing			17	yes	yes	yes	yes	yes	yes	yes	yes	yes	no	yes	no	no	no	yes	yes	no	no	yes	yes	no	yes	no	yes	no	yes	no			0	S	S	S	S	S	S	S	S	S	S
BAL1365	endotracheal aspirate	5	aureus	S2	HAI	Infecting	recovery	pneumonia	20	yes	yes	yes	no	yes	yes	yes	yes	yes	no	no	yes	yes	yes	yes	no	yes	yes	yes	yes	no	yes	no	yes	yes	yes	no	vancomycin		5	R	R	S	R	S	R	R	S	R	R
BAL1402	endotracheal aspirate	188	aureus	S3	CAI	Colonizing			18	yes	no	yes	yes	yes	yes	yes	yes	yes	no	no	no	no	no	yes	yes	no	yes	yes	yes	no	yes	yes	yes	yes	yes	no			6	R	R	S	R	S	R	R	R	R	R
BC15-01058	blood culture	188	aureus	S3	CAI	Infecting	dead	BSI	18	yes	no	yes	yes	yes	yes	yes	yes	yes	no	no	no	no	no	yes	yes	no	yes	yes	yes	no	yes	yes	yes	yes	yes	no	ceftriaxone		6	R	R	S	R	S	R	R	R	R	R
NS297	nasal swab	188	aureus	S3	CAI	Colonizing			17	yes	no	yes	no	yes	yes	yes	yes	yes	no	no	no	no	no	yes	yes	no	yes	yes	yes	no	yes	yes	yes	yes	yes	no			5	R	R	S	R	S	R	R	S	R	R
BC15-02467	blood culture	2250	argenteus	S4	CAI	Infecting	recovery	BSI	4	no	no	no	no	yes	no	no	no	no	no	no	no	no	no	no	no	no	yes	no	yes	no	no	no	no	yes	no	no	meropenem + vancomycin		0	S	S	S	S	S	S	S	S	S	S
NS425	nasal swab	2250	argenteus	S4	CAI	Colonizing			4	no	no	no	no	yes	no	no	no	no	no	no	no	no	no	no	no	no	yes	no	yes	no	no	no	no	yes	no	no			0	S	S	S	S	S	S	S	S	S	S
BAL1442	endotracheal aspirate	5	aureus	S4	CAI	Colonizing			17	yes	no	yes	yes	yes	yes	yes	yes	yes	no	yes	no	no	no	yes	yes	no	no	yes	yes	yes	yes	no	yes	no	yes	no			6	R	R	S	R	I	R	I	S	S	R
BAL1448	endotracheal aspirate	5	aureus	S5	HAI	Colonizing			16	yes	yes	yes	yes	yes	yes	yes	yes	yes	no	yes	no	no	no	yes	yes	no	no	yes	yes	no	yes	no	no	no	yes	no			6	R	R	S	R	R	R	I	S	S	R
BAL1452	endotracheal aspirate	5	aureus	S5	HAI	Infecting	recovery	pneumonia	18	yes	yes	yes	yes	yes	yes	yes	yes	yes	no	yes	no	no	no	yes	yes	no	no	yes	yes	no	yes	no	yes	no	yes	yes	vancomycin		6	R	R	S	R	I	R	I	S	S	R
NS609	nasal swab	5	aureus	S5	HAI	Colonizing			17	yes	yes	yes	yes	yes	yes	yes	yes	yes	no	yes	no	no	no	yes	yes	no	no	yes	yes	no	yes	no	yes	no	yes	no			4	R	R	S	R	S	I	S	S	S	R
BAL1582	endotracheal aspirate	188	aureus	S6	HAI	Colonizing			17	yes	no	yes	no	yes	yes	yes	yes	yes	no	no	no	no	no	yes	yes	no	yes	yes	yes	no	yes	yes	yes	yes	yes	no			5	R	R	S	R	S	R	R	S	I	R
BAL1597	endotracheal aspirate	188	aureus	S6	HAI	Colonizing			17	yes	no	yes	no	yes	yes	yes	yes	yes	no	no	no	no	no	yes	yes	no	yes	yes	yes	no	yes	yes	yes	yes	yes	no			5	R	R	S	R	S	R	R	S	R	R
BAL1605	endotracheal aspirate	188	aureus	S6	HAI	Colonizing			18	yes	no	yes	yes	yes	yes	yes	yes	yes	no	no	no	no	no	yes	yes	no	yes	yes	yes	no	yes	yes	yes	yes	yes	no			5	R	R	S	R	S	R	R	S	R	R
BAL1621	endotracheal aspirate	188	aureus	S6	HAI	Infecting	dead	pneumonia	18	yes	no	yes	yes	yes	yes	yes	yes	yes	no	no	no	no	no	yes	yes	no	yes	yes	yes	no	yes	yes	yes	yes	yes	no	vancomycin		5	R	R	S	R	S	R	R	S	R	R
NS1254	nasal swab	188	aureus	S6	HAI	Colonizing			17	yes	no	yes	no	yes	yes	yes	yes	yes	no	no	no	no	no	yes	yes	no	yes	yes	yes	no	yes	yes	yes	yes	yes	no			5	R	R	S	R	S	R	R	S	R	R
NS1372	nasal swab	188	aureus	S6	HAI	Colonizing			17	yes	no	yes	no	yes	yes	yes	yes	yes	no	no	no	no	no	yes	yes	no	yes	yes	yes	no	yes	yes	yes	yes	yes	no			5	R	R	S	R	S	R	R	S	R	R
NS769	nasal swab	188	aureus	S6	HAI	Colonizing			18	yes	no	yes	yes	yes	yes	yes	yes	yes	no	no	no	no	no	yes	yes	no	yes	yes	yes	no	yes	yes	yes	yes	yes	no			5	R	R	S	R	S	R	R	S	R	R
NS790	nasal swab	188	aureus	S6	HAI	Colonizing			17	yes	no	yes	no	yes	yes	yes	yes	yes	no	no	no	no	no	yes	yes	no	yes	yes	yes	no	yes	yes	yes	yes	yes	no			5	R	R	S	R	S	R	R	S	R	R
NS831	nasal swab	188	aureus	S6	HAI	Colonizing			16	yes	no	yes	no	yes	yes	yes	yes	yes	no	no	no	no	no	partial	yes	no	yes	yes	yes	no	yes	yes	yes	yes	yes	no			5	R	R	S	R	S	R	R	S	R	R
NS874	nasal swab	188	aureus	S6	HAI	Colonizing			17	yes	no	yes	no	yes	yes	yes	yes	yes	no	no	no	no	no	yes	yes	no	yes	yes	yes	no	yes	yes	yes	yes	yes	no			5	R	R	S	R	S	R	R	S	R	R
NS923	nasal swab	188	aureus	S6	HAI	Colonizing			16	yes	no	yes	no	yes	yes	yes	yes	yes	no	no	no	no	no	yes	yes	no	yes	no	yes	no	yes	yes	yes	yes	yes	no			5	R	R	S	R	S	R	R	S	R	R
WS257	wound swab	45	aureus	S7	CAI	Infecting	recovery	Wound	12	yes	yes	no	no	yes	no	partial	yes	no	no	no	no	yes	no	partial	no	yes	yes	yes	yes	no	yes	no	no	yes	yes	no			3	R	R	S	R	S	S	S	S	S	R
BC15-12745	blood culture	188	aureus	S8	CAI	Infecting	recovery	BSI	18	yes	no	yes	yes	yes	yes	yes	yes	yes	no	no	no	no	no	yes	yes	no	yes	yes	yes	no	yes	yes	yes	yes	yes	no	vancomycin	oxacillin	5	R	S	S	R	S	R	R	R	R	S
NS1534	nasal swab	188	aureus	S8	CAI	Colonizing			17	yes	no	yes	no	yes	yes	yes	yes	yes	no	no	no	no	no	yes	yes	no	yes	yes	yes	no	yes	yes	yes	yes	yes	no			5	R	R	S	R	S	R	R	S	R	R
NS1730	nasal swab	15	aureus	S9	CAI	Colonizing			5	yes	no	yes	no	no	no	no	yes	no	no	no	no	no	no	partial	no	yes	no	yes	no	no	no	no	no	no	no	no			1	R	S	S	S	S	S	S	S	S	S
NS1835	nasal swab	45	aureus	S10	CAI	Colonizing			9	yes	yes	no	no	yes	no	partial	yes	no	no	no	no	yes	no	partial	no	yes	yes	no	no	yes	no	no	no	no	yes	no			2	R	R	S	S	S	S	S	S	S	R
WS286	wound swab	188	aureus	S10	CAI	Infecting	recovery	Wound	18	yes	no	yes	yes	yes	yes	yes	yes	yes	no	no	no	no	no	yes	yes	no	yes	yes	yes	no	yes	yes	yes	yes	yes	no	penicillin		7	R	R	S	R	R	R	R	R	R	R
NS1979	nasal swab	188	aureus	S11	CAI	Colonizing			18	yes	no	yes	yes	yes	yes	yes	yes	yes	no	no	no	no	no	yes	yes	no	yes	yes	yes	no	yes	yes	yes	yes	yes	no			5	R	R	S	R	S	R	R	S	R	R
WS293	wound swab	188	aureus	S11	CAI	Infecting	recovery	Wound	17	yes	no	yes	no	yes	yes	yes	yes	yes	no	no	no	no	no	yes	yes	no	yes	yes	yes	no	yes	yes	yes	yes	yes	no			5	R	R	S	R	S	R	R	S	R	R
BAL1900	endotracheal aspirate	188	aureus	S12	HAI	Colonizing			18	yes	no	yes	yes	yes	yes	yes	yes	yes	no	no	no	no	no	yes	yes	no	yes	yes	yes	no	yes	yes	yes	yes	yes	no			5	R	R	S	R	S	R	R	S	R	R
BAL1901	endotracheal aspirate	188	aureus	S12	HAI	Colonizing			17	yes	no	yes	no	yes	yes	yes	yes	yes	no	no	no	no	no	yes	yes	no	yes	yes	yes	no	yes	yes	yes	yes	yes	no			5	R	R	S	R	S	R	R	S	R	R
BAL1916	endotracheal aspirate	188	aureus	S12	HAI	Colonizing			17	yes	no	yes	no	yes	yes	yes	yes	yes	no	no	no	no	no	yes	yes	no	yes	yes	yes	no	yes	yes	yes	yes	yes	no			5	R	R	S	R	S	R	R	S	R	R
BC15-18652	blood culture	188	aureus	S12	HAI	Infecting	recovery	BSI	18	yes	no	yes	yes	yes	yes	yes	yes	yes	no	no	no	no	no	yes	yes	no	yes	yes	yes	no	yes	yes	yes	yes	yes	no	vancomycin		5	R	R	S	R	S	R	R	S	R	R
NS2598	nasal swab	188	aureus	S12	HAI	Colonizing			17	yes	no	yes	no	yes	yes	yes	yes	yes	no	no	no	no	no	yes	yes	no	yes	yes	yes	no	yes	yes	yes	yes	yes	no			5	R	R	S	R	S	R	R	S	R	R
NS2660	nasal swab	188	aureus	S12	HAI	Colonizing			18	yes	no	yes	yes	yes	yes	yes	yes	yes	no	no	no	no	no	yes	yes	no	yes	yes	yes	no	yes	yes	yes	yes	yes	no			5	R	R	S	R	S	R	R	S	R	R
BAL1928	endotracheal aspirate	2250	argenteus	S13	HAI	Colonizing			2	no	no	no	no	yes	no	no	no	no	no	no	no	no	no	no	no	no	no	no	yes	no	no	no	no	no	no	no			1	R	S	S	S	S	S	S	S	S	S
BAL1935	endotracheal aspirate	2250	argenteus	S13	HAI	Colonizing			4	no	no	no	no	yes	no	no	no	no	no	no	no	no	no	no	no	no	yes	no	yes	no	no	no	no	yes	no	no			1	R	S	S	S	S	S	S	S	S	S
BAL1945	endotracheal aspirate	2250	argenteus	S13	HAI	Infecting	recovery	pneumonia	2	no	no	no	no	yes	no	no	no	no	no	no	no	no	no	no	no	no	no	no	yes	no	no	no	no	no	no	no	oxacillin		1	R	S	S	S	S	S	S	S	S	S
NS2714	nasal swab	2250	argenteus	S13	HAI	Colonizing			2	no	no	no	no	yes	no	no	no	no	no	no	no	no	no	no	no	no	no	no	yes	no	no	no	no	no	no	no			1	R	S	S	S	S	S	S	S	S	S
BAL2080	endotracheal aspirate	188	aureus	S14	HAI	Colonizing			18	yes	no	yes	no	yes	yes	yes	yes	yes	no	no	no	no	no	yes	yes	yes	yes	yes	yes	no	yes	yes	yes	yes	yes	no			5	R	R	S	R	S	R	R	S	R	R
BAL2095	endotracheal aspirate	188	aureus	S14	HAI	Colonizing			19	yes	no	yes	yes	yes	yes	yes	yes	yes	no	no	no	no	no	yes	yes	yes	yes	yes	yes	no	yes	yes	yes	yes	yes	no			5	R	R	S	R	S	R	R	S	R	R
BAL2102	endotracheal aspirate	188	aureus	S14	HAI	Infecting	recovery	pneumonia	19	yes	no	yes	yes	yes	yes	yes	yes	yes	no	no	no	no	no	yes	yes	yes	yes	yes	yes	no	yes	yes	yes	yes	yes	no	vancomycin		5	R	R	S	R	S	R	R	S	R	R
NS3504	nasal swab	188	aureus	S14	HAI	Colonizing			17	yes	no	yes	no	yes	yes	yes	yes	yes	no	no	no	no	no	partial	yes	yes	yes	yes	yes	no	yes	yes	yes	yes	yes	no			5	R	R	S	R	S	R	R	S	R	R
NS3541	nasal swab	188	aureus	S14	HAI	Colonizing			18	yes	no	yes	no	yes	yes	yes	yes	yes	no	no	no	no	no	yes	yes	yes	yes	yes	yes	no	yes	yes	yes	yes	yes	no			5	R	R	S	R	S	R	R	S	R	R
BC15-24562	blood culture	7	aureus	S15	HAI	Infecting	recovery	BSI	17	yes	yes	yes	yes	yes	no	yes	yes	yes	no	no	no	no	no	yes	yes	no	yes	yes	yes	no	yes	no	yes	yes	yes	no	meropenem + vancomycin		0	S	S	S	S	S	S	S	S	S	S
NS3725	nasal swab	7	aureus	S15	HAI	Colonizing			17	yes	yes	yes	yes	yes	no	yes	yes	yes	no	no	no	no	no	yes	yes	no	yes	yes	yes	no	yes	no	yes	yes	yes	no			0	S	S	S	S	S	S	S	S	S	S
BAL2094	endotracheal aspirate	188	aureus	S16	HAI	Colonizing			18	yes	no	yes	yes	yes	yes	yes	yes	yes	no	no	no	no	no	yes	yes	no	yes	yes	yes	no	yes	yes	yes	yes	yes	no			5	R	R	S	R	S	R	R	S	R	R
BAL2104	endotracheal aspirate	188	aureus	S16	HAI	Colonizing			17	yes	no	yes	no	yes	yes	yes	yes	yes	no	no	no	no	no	yes	yes	no	yes	yes	yes	no	yes	yes	yes	yes	yes	no			5	R	R	S	R	S	R	R	S	R	R
BAL2142	endotracheal aspirate	188	aureus	S16	HAI	Colonizing			18	yes	no	yes	yes	yes	yes	yes	yes	yes	no	no	no	no	no	yes	yes	no	yes	yes	yes	no	yes	yes	yes	yes	yes	no			5	R	R	S	R	S	R	R	S	R	R
BAL2151	endotracheal aspirate	188	aureus	S16	HAI	Colonizing			17	yes	no	yes	no	yes	yes	yes	yes	yes	no	no	no	no	no	yes	yes	no	yes	yes	yes	no	yes	yes	yes	yes	yes	no			5	R	R	S	R	S	R	R	S	R	R
BC15-24644	blood culture	188	aureus	S16	HAI	Infecting	recovery	BSI	17	yes	no	yes	no	yes	yes	yes	yes	yes	no	no	no	no	no	yes	yes	no	yes	yes	yes	no	yes	yes	yes	yes	yes	no	vancomycin		6	R	R	S	R	S	R	R	R	R	R
NS3468	nasal swab	188	aureus	S16	HAI	Colonizing			17	yes	no	yes	no	yes	yes	yes	yes	yes	no	no	no	no	no	yes	yes	no	yes	yes	yes	no	yes	yes	yes	yes	yes	no			5	R	R	S	R	S	R	R	S	R	R
NS3545	nasal swab	188	aureus	S16	HAI	Colonizing			16	yes	no	yes	no	yes	yes	yes	yes	yes	no	no	no	no	no	yes	yes	no	yes	no	yes	no	yes	yes	yes	yes	yes	no			5	R	R	S	R	S	R	R	S	R	R
NS3597	nasal swab	188	aureus	S16	HAI	Colonizing			17	yes	no	yes	no	yes	yes	yes	yes	yes	no	no	no	no	no	yes	yes	no	yes	yes	yes	no	yes	yes	yes	yes	yes	no			5	R	R	S	R	S	R	R	S	R	R
RS3598	rectal swab	Novel	aureus	S16	HAI	Colonizing			8	yes	no	yes	no	yes	no	partial	yes	yes	no	no	no	no	no	partial	no	no	yes	no	no	no	yes	yes	no	no	no	no			5	R	R	S	R	S	R	R	S	R	R
BAL2160	endotracheal aspirate	1223	argenteus	S17	HAI	Infecting	dead	pneumonia	3	no	no	no	no	yes	no	no	no	no	no	no	no	no	no	no	no	no	yes	no	yes	no	no	no	no	no	no	no	imipenem		2	R	R	S	S	S	S	S	S	S	R
NS3758	nasal swab	1223	argenteus	S17	HAI	Colonizing			2	no	no	no	no	no	no	no	no	no	no	no	no	no	no	no	no	no	yes	no	yes	no	no	no	no	no	no	no			2	R	R	S	S	S	S	S	S	S	R
NS3791	nasal swab	1223	argenteus	S17	HAI	Colonizing			2	no	no	no	no	yes	no	no	no	no	no	no	no	no	no	no	no	no	no	no	yes	no	no	no	no	no	no	no			2	R	R	S	S	S	S	S	S	S	R
BAL2246	endotracheal aspirate	1232	aureus	S18	CAI	Colonizing			14	yes	no	yes	no	yes	no	yes	yes	no	yes	no	no	no	no	partial	no	yes	yes	yes	yes	no	yes	no	yes	yes	yes	no			4	R	R	S	R	S	R	S	S	S	R
NS4282	nasal swab	1232	aureus	S18	CAI	Colonizing			14	yes	no	yes	no	yes	no	yes	yes	no	yes	no	no	no	no	partial	no	yes	yes	yes	yes	no	yes	no	yes	yes	yes	no			4	R	R	S	R	S	R	S	S	S	R
BAL2358	endotracheal aspirate	45	aureus	S19	CAI	Colonizing			15	yes	yes	no	no	yes	no	yes	yes	no	no	no	no	yes	no	partial	no	yes	yes	yes	yes	yes	yes	no	yes	yes	yes	no			4	R	I	S	R	S	R	S	S	S	R
NS4800	nasal swab	45	aureus	S19	CAI	Colonizing			15	yes	yes	no	no	yes	no	yes	yes	no	no	no	no	yes	no	no	no	yes	yes	yes	yes	yes	yes	no	yes	yes	yes	no			4	R	R	S	R	S	R	S	S	S	R
WS352	wound swab	188	aureus	S19	CAI	Infecting	recovery	Wound	18	yes	no	yes	yes	yes	yes	yes	yes	yes	no	no	no	no	no	yes	yes	no	yes	yes	yes	no	yes	yes	yes	yes	yes	no			5	R	R	S	R	S	R	R	S	R	R
[truncated: 2 more columns]

## Sheet: Table_S2
Sample_ID	sample	ST	species	Kp_group	patient_ID	source	sample_status	outcome	Infection	pLVPK_like_plasmid_incFIB_incHIB	ICE	siderophore-count	enterobactin	colibactin	salmochellin	yersiniabactin	aerobactin	magA_wzy_K1	fimABCDEFGHIK	mrkABCDFHIJ	rmpA	rmpA_1	rmpA2	rmpA2*	T6SS	Number_resistance_class	3rd_gen_cepha	Cefepime	fluoroquinolone	Amikacine	CoTrimoxazol	carbapenem	Tazocine	TicaClavulanic	Colistin	AmoxAclavulanic	Ceftazidime	Ceftriaxone	Ciprofloxacin	Ofloxacin	Imipenem	Ertapenem	Meropenem
CM3204	blood culture	23	pneumoniae	KpI	K1	HCAI	Infecting	recovery	BSI	1	ICEKp10	5	yes	yes	yes	yes	yes	yes	yes	yes	no	yes	yes	insG283	yes	1	S	S	S	S	S	S	S	R	S	S	S	S	S	S	S	S	S
E1873	rectal swab	15	pneumoniae	KpI	K10	HCAI	Colonizing					2	yes	no	no	yes	no	no	yes	yes	no	no	no	no	yes	6	R	R	R	R	S	S	R	R	S	R	R	R	R	I	S	S	S
B1762	endotracheal aspirate	17	pneumoniae	KpI	K11	HAI	Colonizing					3	yes	no	yes	yes	no	no	yes	yes	yes	no	no	no	yes	0	S	S	S	S	S	S	S	S	S	S	S	S	S	S	S	S	S
TAP328	urine	15	pneumoniae	KpI	K23	HCAI	Infecting		UTI			2	yes	no	no	yes	no	no	yes	yes	no	no	no	no	yes	8	R	R	R	I	I	R	R	R	S	R	R	R	R	R	R	R	R
E1940	nasal swab	17	pneumoniae	KpI	K11	HAI	Colonizing					3	yes	no	yes	yes	no	no	yes	yes	no	no	no	no	yes	0	S	S	S	S	S	S	S	S	S	S	S	S	S	S	S	S	S
E1941	rectal swab	17	pneumoniae	KpI	K11	HAI	Colonizing					3	yes	no	yes	yes	no	no	yes	yes	no	no	no	no	yes	0	S	S	S	S	S	S	S	S	S	S	S	S	S	S	S	S	S
E1983	nasal swab	17	pneumoniae	KpI	K11	HAI	Colonizing					3	yes	no	yes	yes	no	no	yes	yes	no	no	no	no	yes	0	S	S	S	S	S	S	S	S	S	S	S	S	S	S	S	S	S
E2025	nasal swab	17	pneumoniae	KpI	K11	HAI	Colonizing					3	yes	no	yes	yes	no	no	yes	yes	no	no	no	no	yes	0	S	S	S	S	S	S	S	S	S	S	S	S	S	S	S	S	S
B1776	endotracheal aspirate	592	pneumoniae	KpI	K12	HAI	Colonizing					3	yes	no	yes	no	yes	no	yes	partial	no	no	no	interrupted	yes	0	S	S	S	S	S	S	S	S	S	S	S	S	S	S	S	S	S
CM3660	blood culture	23	pneumoniae	KpI	K22	HCAI	Infecting	died	BSI	1	ICEKp10	5	yes	yes	yes	yes	yes	yes	yes	yes	no	yes	no	Fshift283	yes	0	S	S	S	S	S	S	S	S	S	S	S	S	S	S	S	S	S
E1987	nasal swab	592	pneumoniae	KpI	K12	HAI	Colonizing					3	yes	no	yes	no	yes	no	yes	partial	no	no	no	interrupted	yes	0	S	S	S	S	S	S	S	S	S	S	S	S	S	S	S	S	S
E1988	rectal swab	17	pneumoniae	KpI	K12	HAI	Colonizing					1	yes	no	no	no	no	no	yes	yes	no	no	no	no	yes	4	R	S	I	S	R	S	S	R	S	R	R	R	I	S	S	S	S
E2029	nasal swab	101	pneumoniae	KpI	K12	HAI	Colonizing					1	yes	no	no	no	no	no	yes	yes	no	no	no	no	yes	5	R	R	S	S	R	S	R	R	S	R	R	R	S	S	S	S	S
E2030	rectal swab	592	pneumoniae	KpI	K12	HAI	Colonizing					3	yes	no	yes	no	yes	no	yes	partial	no	no	yes	yes	yes	0	S	S	S	S	S	S	S	S	S	S	S	S	S	S	S	S	S
B1808	endotracheal aspirate	193	pneumoniae	KpI	K13	HAI	Colonizing					2	yes	no	no	no	yes	no	yes	yes	no	no	no	no	yes	2	S	S	R	S	R	S	S	S	S	S	S	S	R	R	S	S	S
B1813	endotracheal aspirate	193	pneumoniae	KpI	K13	HAI	Colonizing					2	yes	no	no	no	yes	no	yes	yes	no	no	no	no	yes	2	S	S	R	S	R	S	S	S	S	S	S	S	R	R	S	S	S
B2217	endotracheal aspirate	23	pneumoniae	KpI	K25	HAI	Infecting	recovery	pneumonia	1	ICEKp10	5	yes	yes	yes	yes	yes	yes	yes	yes	no	yes	no	Fshift283	yes	1	S	S	S	S	S	S	S	S	I	S	S	S	S	S	S	S	S
E2083	rectal swab	709	pneumoniae	KpI	K13	HAI	Colonizing					1	yes	no	no	no	no	no	yes	yes	no	no	no	no	yes	4	R	S	R	S	R	S	S	R	S	R	R	R	R	R	S	S	S
E2182	nasal swab	193	pneumoniae	KpI	K13	HAI	Colonizing					3	yes	no	no	yes	yes	no	yes	yes	no	no	no	no	yes	2	S	S	R	S	R	S	S	S	S	S	S	S	R	I	S	S	S
E2183	rectal swab	709	pneumoniae	KpI	K13	HAI	Colonizing					1	yes	no	no	no	no	no	yes	yes	no	no	no	no	yes	6	R	R	R	S	R	S	R	R	S	R	R	R	R	R	S	S	S
B1419	endotracheal aspirate	65	pneumoniae	KpI	K3	HAI	Infecting	recovery	pneumonia	1	ICEKp10	5	yes	yes	yes	yes	yes	no	yes	yes	no	yes	no	interrupted	no	0	S	S	S	S	S	S	S	S	S	S	S	S	S	S	S	S	S
E2453	rectal swab	828	pneumoniae	KpI	K14	HAI	Colonizing					4	yes	no	yes	yes	yes	no	yes	yes	yes	no	no	no	yes	0	S	S	S	S	S	S	S	S	S	S	S	S	S	S	S	S	S
E2498	rectal swab	828	pneumoniae	KpI	K14	HAI	Colonizing					4	yes	no	yes	yes	yes	no	yes	yes	no	no	no	no	yes	0	S	S	S	S	S	S	S	S	S	S	S	S	S	S	S	S	S
B2099	endotracheal aspirate	25	pneumoniae	KpI	K19	HAI	Infecting	died	pneumonia	incFIB/incFII	ICEKp1	4	yes	no	yes	yes	yes	no	yes	yes	no	no	no	no	yes	2	S	S	S	S	R	S	S	S	I	S	S	S	S	S	S	S	S
E2667	rectal swab	Novel2	quasipneumoniae	KpII	K15	CAI	Colonizing					1	yes	no	no	no	no	no	no	partial	no	no	no	no	no	0	S	S	S	S	S	S	S	S	S	S	S	S	S	S	S	S	S
B1929	endotracheal aspirate	420	pneumoniae	KpI	K16	HAI	Colonizing					4	yes	no	yes	yes	yes	no	yes	yes	no	yes	no	interrupted	yes	0	S	S	S	S	S	S	S	S	S	S	S	S	S	S	S	S	S
B1930	endotracheal aspirate	420	pneumoniae	KpI	K16	HAI	Colonizing					4	yes	no	yes	yes	yes	no	yes	yes	no	yes	no	interrupted	yes	0	S	S	S	S	S	S	S	S	S	S	S	S	S	S	S	S	S
B1936	endotracheal aspirate	420	pneumoniae	KpI	K16	HAI	Colonizing					4	yes	no	yes	yes	yes	no	yes	yes	no	yes	no	interrupted	yes	1	S	S	I	S	S	S	S	S	S	S	S	S	I	S	S	S	S
B1952	endotracheal aspirate	420	pneumoniae	KpI	K16	HAI	Colonizing					4	yes	no	yes	yes	yes	no	yes	yes	no	no	no	no	yes	1	S	S	S	S	R	S	S	S	S	S	S	S	S	S	S	S	S
B1958	endotracheal aspirate	420	pneumoniae	KpI	K16	HAI	Colonizing					4	yes	no	yes	yes	yes	no	yes	yes	no	no	no	interrupted	yes	2	S	S	I	S	I	S	S	S	S	S	S	S	I	S	S	S	S
E2744	nasal swab	420	pneumoniae	KpI	K16	HAI	Colonizing					4	yes	no	yes	yes	yes	no	yes	yes	no	no	no	interrupted	yes	0	S	S	S	S	S	S	S	S	S	S	S	S	S	S	S	S	S
E2745	rectal swab	420	pneumoniae	KpI	K16	HAI	Colonizing					4	yes	no	yes	yes	yes	no	yes	yes	no	yes	no	interrupted	yes	2	S	S	I	S	I	S	S	S	S	S	S	S	I	S	S	S	S
E2831	nasal swab	420	pneumoniae	KpI	K16	HAI	Colonizing					4	yes	no	yes	yes	yes	no	yes	yes	no	yes	no	interrupted	yes	0	S	S	S	S	S	S	S	S	S	S	S	S	S	S	S	S	S
E2832	rectal swab	420	pneumoniae	KpI	K16	HAI	Colonizing					4	yes	no	yes	yes	yes	no	yes	yes	no	yes	no	interrupted	yes	0	S	S	S	S	S	S	S	S	S	S	S	S	S	S	S	S	S
E2877	nasal swab	420	pneumoniae	KpI	K16	HAI	Colonizing					4	yes	no	yes	yes	yes	no	yes	yes	no	no	no	interrupted	yes	1	S	S	S	S	R	S	S	S	S	S	S	S	S	S	S	S	S
E2878	rectal swab	420	pneumoniae	KpI	K16	HAI	Colonizing					4	yes	no	yes	yes	yes	no	yes	yes	no	no	no	interrupted	yes	1	S	S	S	S	R	S	S	S	S	S	S	S	S	S	S	S	S
B2222	endotracheal aspirate	86	pneumoniae	KpI	K26	HAI	Infecting	recovery	pneumonia	1	ICEKp3	4	yes	no	yes	yes	yes	no	yes	yes	no	no	yes	yes	yes	4	R	S	I	S	R	S	S	R	S	R	R	R	I	I	I	I	S
E2715	rectal swab	17	pneumoniae	KpI	K17	HAI	Colonizing					3	yes	no	yes	yes	no	no	yes	yes	yes	no	no	no	yes	0	S	S	S	S	S	S	S	S	S	S	S	S	S	S	S	S	S
E2746-1	nasal swab	23	pneumoniae	KpI	K17	HAI	Colonizing					5	yes	yes	yes	yes	yes	yes	yes	yes	no	yes	no	Fshift283	yes	0	S	S	S	S	S	S	S	S	S	S	S	S	S	S	S	S	S
E2746-2	nasal swab	23	pneumoniae	KpI	K17	HAI	Colonizing					5	yes	yes	yes	yes	yes	no	yes	yes	no	no	no	Fshift283	yes	0	S	S	S	S	S	S	S	S	S	S	S	S	S	S	S	S	S
E2817-1	nasal swab	1215	quasipneumoniae	KpII	K17	HAI	Colonizing					1	yes	no	no	no	no	no	no	partial	no	no	no	no	no	0	S	S	S	S	S	S	S	S	S	S	S	S	S	S	S	S	S
E2817-2	nasal swab	23	pneumoniae	KpI	K17	HAI	Colonizing					5	yes	yes	yes	yes	yes	yes	yes	yes	no	no	no	Fshift283	yes	0	S	S	S	S	S	S	S	S	S	S	S	S	S	S	S	S	S
E2818	rectal swab	3109	pneumoniae	KpI	K17	HAI	Colonizing					1	yes	no	no	no	no	no	yes	yes	no	no	no	no	yes	1	S	S	S	S	R	S	S	S	S	S	S	S	S	S	S	S	S
B1481	endotracheal aspirate	86	pneumoniae	KpI	K6	HAI	Infecting	died	pneumonia	1	ICEKp12	4	yes	no	yes	yes	yes	no	yes	yes	no	yes	no	Fshift65	yes	0	S	S	S	S	S	S	S	S	S	S	S	S	S	S	S	S	S
E2856	rectal swab	Novel4	pneumoniae	KpI	K18	CAI	Colonizing					1	yes	no	no	no	no	no	yes	yes	no	no	no	no	yes	2	S	S	I	S	R	S	S	S	S	S	S	S	I	S	S	S	S
B2015	endotracheal aspirate	25	pneumoniae	KpI	K19	HAI	Colonizing					4	yes	no	yes	yes	yes	no	yes	yes	yes	no	no	no	yes	1	S	S	S	S	R	S	S	S	S	S	S	S	S	S	S	S	S
B2025	endotracheal aspirate	25	pneumoniae	KpI	K19	HAI	Colonizing					4	yes	no	yes	yes	yes	no	yes	yes	no	no	no	no	yes	1	S	S	S	S	R	S	S	S	S	S	S	S	S	S	S	S	S
B2025-2	endotracheal aspirate	25	pneumoniae	KpI	K19	HAI	Colonizing					4	yes	no	yes	yes	yes	no	yes	yes	yes	no	no	no	yes	2	S	S	I	S	R	S	S	S	S	S	S	S	I	I	S	S	S
B2035	endotracheal aspirate	25	pneumoniae	KpI	K19	HAI	Colonizing					4	yes	no	yes	yes	yes	no	yes	yes	yes	no	no	no	yes	2	S	S	I	S	R	S	S	S	S	S	S	S	I	I	S	S	S
B2056	endotracheal aspirate	25	pneumoniae	KpI	K19	HAI	Colonizing					4	yes	no	yes	yes	yes	no	yes	yes	no	no	no	no	yes	4	S	S	R	S	R	S	I	I	S	S	S	S	R	R	S	S	S
B2066	endotracheal aspirate	25	pneumoniae	KpI	K19	HAI	Colonizing					4	yes	no	yes	yes	yes	no	yes	yes	no	no	no	no	yes	1	S	S	S	S	R	S	S	S	S	S	S	S	S	S	S	S	S
B2092	endotracheal aspirate	25	pneumoniae	KpI	K19	HAI	Colonizing					4	yes	no	yes	yes	yes	no	yes	yes	no	no	no	no	yes	1	S	S	S	S	R	S	S	S	S	S	S	S	S	S	S	S	S
CM3757	blood culture	420	pneumoniae	KpI	K27	CAI	Infecting	died	SBP	1	ICEKp3	4	yes	no	yes	yes	yes	no	yes	yes	no	yes	yes	yes	yes	0	S	S	S	S	S	S	S	S	S	S	S	S	S	S	S	S	S
E3023-1	nasal swab	25	pneumoniae	KpI	K19	HAI	Colonizing					4	yes	no	yes	yes	yes	no	yes	yes	no	no	no	no	yes	1	S	S	S	S	R	S	S	S	S	S	S	S	S	S	S	S	S
E3023-2	nasal swab	25	pneumoniae	KpI	K19	HAI	Colonizing					3	yes	no	yes	yes	no	no	yes	yes	no	no	no	no	yes	1	S	S	S	S	R	S	S	S	S	S	S	S	S	S	S	S	S
E3076	nasal swab	25	pneumoniae	KpI	K19	HAI	Colonizing					4	yes	no	yes	yes	yes	no	yes	yes	yes	no	no	no	yes	0	S	S	S	S	S	S	S	S	S	S	S	S	S	S	S	S	S
E3077	rectal swab	1473	quasipneumoniae	KpII	K19	HAI	Colonizing					1	yes	no	no	no	no	no	no	partial	no	no	no	no	no	5	R	R	S	S	R	S	R	R	S	R	R	R	S	S	S	S	S
E3250	nasal swab	25	pneumoniae	KpI	K19	HAI	Colonizing					4	yes	no	yes	yes	yes	no	yes	yes	no	no	no	no	yes	1	S	S	I	S	S	S	S	S	S	S	S	S	I	S	S	S	S
E3250-2	nasal swab	25	pneumoniae	KpI	K19	HAI	Colonizing					4	yes	no	yes	yes	yes	no	yes	yes	no	no	no	no	yes	1	S	S	S	S	I	S	S	S	S	S	S	S	S	S	S	S	S
E3312	nasal swab	25	pneumoniae	KpI	K19	HAI	Colonizing					4	yes	no	yes	yes	yes	no	yes	yes	no	no	no	no	yes	0	S	S	S	S	S	S	S	S	S	S	S	S	S	S	S	S	S
E3312-2	nasal swab	25	pneumoniae	KpI	K19	HAI	Colonizing					4	yes	no	yes	yes	yes	no	yes	yes	no	no	no	no	yes	0	S	S	S	S	S	S	S	S	S	S	S	S	S	S	S	S	S
E3414	nasal swab	25	pneumoniae	KpI	K19	HAI	Colonizing					3	yes	no	yes	yes	no	no	yes	yes	no	no	no	no	yes	1	S	S	S	S	R	S	S	S	S	S	S	S	S	S	S	S	S
E3480	nasal swab	25	pneumoniae	KpI	K19	HAI	Colonizing					3	yes	no	yes	yes	no	no	yes	yes	no	no	no	no	yes	2	S	S	R	S	R	S	S	S	S	S	S	S	I	R	S	S	S
E3531	nasal swab	25	pneumoniae	KpI	K19	HAI	Colonizing					4	yes	no	yes	yes	yes	no	yes	yes	yes	no	no	no	yes	0	S	S	S	S	S	S	S	S	S	S	S	S	S	S	S	S	S
E260	rectal swab	1779	pneumoniae	KpI	K2	HCAI	Colonizing					1	yes	no	no	no	no	no	yes	yes	no	no	no	no	yes	3	R	S	S	S	R	S	S	R	S	R	R	R	S	S	S	S	S
B2004	endotracheal aspirate	2054	pneumoniae	KpI	K20	HAI	Colonizing					1	yes	no	no	no	no	no	yes	yes	no	no	no	no	yes	3	R	S	S	S	R	S	S	R	S	R	R	R	S	S	S	S	S
B2054	endotracheal aspirate	35	pneumoniae	KpI	K20	HAI	Colonizing					1	yes	no	no	no	no	no	yes	yes	no	no	no	no	yes	0	S	S	S	S	S	S	S	S	S	S	S	S	S	S	S	S	S
CM3543	blood culture	828	pneumoniae	KpI	K14	HAI	Infecting	recovery	BSI	incFIB/incFII (recombinant of pDA12090-1 and p205880-2FIIK)	ICEKp1	4	yes	no	yes	yes	yes	no	yes	yes	yes	no	no	no	yes	0	S	S	S	S	S	S	S	S	S	S	S	S	S	S	S	S	S
E2979	rectal swab	17	pneumoniae	KpI	K20	HAI	Colonizing					2	yes	no	no	yes	no	no	yes	yes	no	no	no	no	yes	4	R	R	S	S	S	S	R	R	S	R	R	R	S	S	S	S	S
E3025	nasal swab	2054	pneumoniae	KpI	K20	HAI	Colonizing					1	yes	no	no	no	no	no	yes	yes	no	no	no	no	yes	3	R	S	S	S	R	S	S	R	S	R	R	R	S	S	S	S	S
E3026	rectal swab	1035	pneumoniae	KpI	K20	HAI	Colonizing					2	yes	no	no	yes	no	no	yes	yes	no	no	no	no	yes	4	R	R	S	S	S	S	R	R	S	R	R	R	S	S	S	S	S
E3078	nasal swab	2054	pneumoniae	KpI	K20	HAI	Colonizing					1	yes	no	no	no	no	no	yes	yes	no	no	no	no	yes	3	R	S	S	S	R	S	S	R	S	R	R	R	S	S	S	S	S
E3079	rectal swab	17	pneumoniae	KpI	K20	HAI	Colonizing					2	yes	no	no	yes	no	no	yes	yes	no	no	no	no	yes	4	R	R	S	S	S	S	R	R	S	R	R	R	S	S	S	S	S
E3150	nasal swab	2054	pneumoniae	KpI	K20	HAI	Colonizing					1	yes	no	no	no	no	no	yes	yes	no	no	no	no	yes	3	R	S	S	S	R	S	S	I	S	R	R	R	S	S	S	S	S
E3197	rectal swab	2054	pneumoniae	KpI	K20	HAI	Colonizing					1	yes	no	no	no	no	no	yes	yes	no	no	no	no	yes	3	R	S	S	S	R	S	S	R	S	R	R	R	S	S	S	S	S
E3253	rectal swab	2054	pneumoniae	KpI	K20	HAI	Colonizing					1	yes	no	no	no	no	no	yes	yes	no	no	no	no	yes	3	R	S	S	S	R	S	S	R	S	R	R	R	S	S	S	S	S
E3314	nasal swab	35	pneumoniae	KpI	K20	HAI	Colonizing					1	yes	no	no	no	no	no	yes	yes	no	no	no	no	yes	0	S	S	S	S	S	S	S	S	S	S	S	S	S	S	S	S	S
E3315	rectal swab	37	pneumoniae	KpI	K20	HAI	Colonizing					2	yes	no	no	yes	no	no	yes	yes	no	no	no	no	yes	0	S	S	S	S	S	S	S	S	S	S	S	S	S	S	S	S	S
B2121	endotracheal aspirate	1245	pneumoniae	KpI	K21	HAI	Colonizing					1	yes	no	no	no	no	no	yes	yes	no	no	no	no	yes	0	S	S	S	S	S	S	S	S	S	S	S	S	S	S	S	S	S
B1774	endotracheal aspirate	17	pneumoniae	KpI	K11	HAI	Infecting	recovery	pneumonia	0	ICEKp1	3	yes	no	yes	yes	no	no	yes	yes	no	no	no	no	yes	0	S	S	S	S	S	S	S	S	S	S	S	S	S	S	S	S	S
E3463	rectal swab	483	pneumoniae	KpI	K21	HAI	Colonizing					1	yes	no	no	no	no	no	yes	yes	no	no	no	no	yes	0	S	S	S	S	S	S	S	S	S	S	S	S	S	S	S	S	S
E3595	nasal swab	1245	pneumoniae	KpI	K21	HAI	Colonizing					1	yes	no	no	no	no	no	yes	yes	no	no	no	no	yes	1	S	S	I	S	S	S	S	S	S	S	S	S	S	I	S	S	S
E3668	rectal swab	1245	pneumoniae	KpI	K21	HAI	Colonizing					1	yes	no	no	no	no	no	yes	yes	no	no	no	no	yes	0	S	S	S	S	S	S	S	S	S	S	S	S	S	S	S	S	S
B2312	endotracheal aspirate	65	pneumoniae	KpI	K28	HAI	Infecting	recovery	pneumonia	1	0	3	yes	no	yes	no	yes	no	yes	yes	no	no	no	interrupted	no	0	S	S	S	S	S	S	S	S	S	S	S	S	S	S	S	S	S
E3575	rectal swab	719	pneumoniae	KpI	K22	HCAI	Colonizing					1	yes	no	no	no	no	no	yes	yes	no	no	no	interrupted	yes	0	S	S	S	S	S	S	S	S	S	S	S	S	S	S	S	S	S
B1637	endotracheal aspirate	86	pneumoniae	KpI	K8	HAI	Infecting	recovery	pneumonia	1	0	3	yes	no	yes	no	yes	no	yes	yes	no	yes	no	Fshift95	yes	0	S	S	S	S	S	S	S	S	S	S	S	S	S	S	S	S	S
E3633	rectal swab	709	pneumoniae	KpI	K23	HCAI	Colonizing					1	yes	no	no	no	no	no	yes	yes	no	no	no	no	yes	2	S	S	R	S	R	S	S	S	S	S	S	S	R	R	S	S	S
CM3280	blood culture	375	pneumoniae	KpI	K4	CAI	Infecting	died	BSI	1	0	3	yes	no	yes	no	yes	no	yes	yes	no	no	no	no	yes	1	S	S	S	S	S	S	S	I	S	S	S	S	S	S	S	S	S
B1788	endotracheal aspirate	592	pneumoniae	KpI	K12	HAI	Infecting	recovery	pneumonia	1	0	3	yes	no	yes	no	yes	no	yes	partial	no	yes	yes	yes	yes	0	S	S	S	S	S	S	S	S	S	S	S	S	S	S	S	S	S
E3759	rectal swab	35	pneumoniae	KpI	K24	HAI	Colonizing					1	yes	no	no	no	no	no	yes	yes	no	no	no	interrupted	yes	0	S	S	S	S	S	S	S	S	S	S	S	S	S	S	S	S	S
B2185	endotracheal aspirate	23	pneumoniae	KpI	K25	HAI	Colonizing					5	yes	yes	yes	yes	yes	yes	yes	yes	no	yes	no	Fshift283	yes	0	S	S	S	S	S	S	S	S	S	S	S	S	S	S	S	S	S
B2201	endotracheal aspirate	23	pneumoniae	KpI	K25	HAI	Colonizing					5	yes	yes	yes	yes	yes	no	yes	yes	no	yes	no	Fshift283	yes	0	S	S	S	S	S	S	S	S	S	S	S	S	S	S	S	S	S
B2212	endotracheal aspirate	23	pneumoniae	KpI	K25	HAI	Colonizing					5	yes	yes	yes	yes	yes	yes	yes	yes	no	yes	no	Fshift283	yes	0	S	S	S	S	S	S	S	S	S	S	S	S	S	S	S	S	S
CM3560	blood culture	592	pneumoniae	KpI	K15	CAI	Infecting	recovery	BSI	1	0	3	yes	no	yes	no	yes	no	yes	yes	no	no	no	interrupted	yes	1	S	S	S	S	S	S	S	R	S	S	S	S	S	S	S	S	S
E3943	rectal swab	37	pneumoniae	KpI	K25	HAI	Colonizing					1	yes	no	no	no	no	no	yes	yes	no	no	no	no	yes	1	S	I	S	S	S	S	S	S	S	S	S	S	S	S	S	S	S
E3979	nasal swab	23	pneumoniae	KpI	K25	HAI	Colonizing					5	yes	yes	yes	yes	yes	yes	yes	yes	no	no	no	Fshift283	yes	0	S	S	S	S	S	S	S	S	S	S	S	S	S	S	S	S	S
E3980	rectal swab	36	pneumoniae	KpI	K25	HAI	Colonizing					1	yes	no	no	no	no	no	yes	yes	no	no	no	no	yes	0	S	S	S	S	S	S	S	S	S	S	S	S	S	S	S	S	S
E4034	nasal swab	23	pneumoniae	KpI	K25	HAI	Colonizing					5	yes	yes	yes	yes	yes	yes	yes	yes	no	yes	no	Fshift283	yes	0	S	S	S	S	S	S	S	S	S	S	S	S	S	S	S	S	S
E4089	nasal swab	23	pneumoniae	KpI	K25	HAI	Colonizing					5	yes	yes	yes	yes	yes	yes	yes	yes	no	yes	no	Fshift283	yes	0	S	S	S	S	S	S	S	S	S	S	S	S	S	S	S	S	S
B2204	endotracheal aspirate	86	pneumoniae	KpI	K26	HAI	Colonizing					4	yes	no	yes	yes	yes	no	yes	yes	no	no	no	interrupted	yes	3	R	S	S	S	R	S	S	R	S	R	R	R	S	S	S	S	S
B2214	endotracheal aspirate	86	pneumoniae	KpI	K26	HAI	Colonizing					4	yes	no	yes	yes	yes	no	yes	yes	no	yes	no	interrupted	yes	3	R	S	S	S	R	S	S	R	S	R	R	R	S	S	S	S	S
B1565	endotracheal aspirate	592	pneumoniae	KpI	K7	HAI	Infecting	recovery	pneumonia	1	0	3	yes	no	yes	no	yes	no	yes	yes	no	no	no	interrupted	yes	0	S	S	S	S	S	S	S	S	S	S	S	S	S	S	S	S	S
E3954	rectal swab	Novel5	quasipneumoniae	KpII	K26	HAI	Colonizing					1	yes	no	no	no	no	no	no	partial	no	no	no	no	no	5	R	R	S	S	R	S	R	R	S	R	R	R	S	S	S	S	S
E3985-1	nasal swab	86	pneumoniae	KpI	K26	HAI	Colonizing					4	yes	no	yes	yes	yes	no	yes	yes	no	yes	no	interrupted	yes	4	R	S	S	S	R	S	R	R	S	R	R	R	S	S	S	S	S
E3985-2	nasal swab	34	pneumoniae	KpI	K26	HAI	Colonizing					0	no	no	no	no	no	no	yes	yes	no	no	no	no	no	5	R	R	S	S	R	S	R	R	S	R	R	R	S	S	S	S	S
E3986	rectal swab	363	variicola	KpIII	K26	HAI	Colonizing					0	no	no	no	no	no	no	no	partial	no	no	no	no	no	0	S	S	S	S	S	S	S	S	S	S	S	S	S	S	S	S	S
E4093	nasal swab	86	pneumoniae	KpI	K26	HAI	Colonizing					4	yes	no	yes	yes	yes	no	yes	yes	no	no	yes	yes	yes	3	R	S	S	S	R	S	S	R	S	R	R	R	S	S	S	S	S
E4094	rectal swab	34	pneumoniae	KpI	K26	HAI	Colonizing					0	no	no	no	no	no	no	yes	partial	no	no	no	no	no	5	R	R	S	S	R	S	R	R	S	R	R	R	S	S	S	S	S
B1443	endotracheal aspirate	Novel1	quasipneumoniae	KpII	K5	CAI	Infecting	recovery	pneumonia	1	ICEKp4	4	yes	no	yes	yes	yes	yes	no	partial	no	no	no	Fshift95	no	1	S	S	S	S	S	S	S	I	S	S	S	S	S	S	S	S	S
DVT992	peritoneal fluid	420	pneumoniae	KpI	K27	CAI	Infecting		SBP			4	yes	no	yes	yes	yes	no	yes	yes	no	no	yes	yes	yes	0	S	S	S	S	S	S	S	S	S	S	S	S	S	S	S	S	S
E4445	rectal swab	420	pneumoniae	KpI	K27	CAI	Colonizing					4	yes	no	yes	yes	yes	no	yes	yes	no	no	yes	yes	yes	0	S	S	S	S	S	S	S	S	S	S	S	S	S	S	S	S	S
B2307	endotracheal aspirate	65	pneumoniae	KpI	K28	HAI	Colonizing					3	yes	no	yes	no	yes	no	yes	yes	no	no	no	interrupted	no	1	S	S	S	S	R	S	S	S	S	S	S	S	S	S	S	S	S
CM3664	blood culture	15	pneumoniae	KpI	K23	HCAI	Infecting	recovery	UTI	0	ICEKp4	2	yes	no	no	yes	no	no	yes	yes	no	no	no	no	yes	8	R	R	R	I	I	R	R	R	S	R	R	R	R	R	R	R	R
B1409	endotracheal aspirate	65	pneumoniae	KpI	K3	HAI	Colonizing					5	yes	yes	yes	yes	yes	no	yes	yes	no	yes	no	interrupted	no	0	S	S	S	S	S	S	S	S	S	S	S	S	S	S	S	S	S
B1415	endotracheal aspirate	65	pneumoniae	KpI	K3	HAI	Colonizing					5	yes	yes	yes	yes	yes	no	yes	yes	no	no	no	interrupted	no	0	S	S	S	S	S	S	S	S	S	S	S	S	S	S	S	S	S
CM3425	blood culture	17	pneumoniae	KpI	K9	HAI	Infecting	died	BSI	0	ICE (NUHL24835)	2	yes	no	no	yes	no	no	yes	yes	no	no	no	no	yes	7	R	R	I	S	R	R	R	R	S	R	R	R	I	S	R	I	R
E357	nasal swab	65	pneumoniae	KpI	K3	HAI	Colonizing					5	yes	yes	yes	yes	yes	no	yes	yes	no	yes	no	no	no	1	S	S	S	S	R	S	S	S	S	S	S	S	S	S	S	S	S
E375	nasal swab	65	pneumoniae	KpI	K3	HAI	Colonizing					5	yes	yes	yes	yes	yes	no	yes	yes	no	no	no	no	no	0	S	S	S	S	S	S	S	S	S	S	S	S	S	S	S	S	S
B1831	endotracheal aspirate	193	pneumoniae	KpI	K13	HAI	Infecting	recovery	pneumonia	incFIB/incFII	0	2	yes	no	no	no	yes	no	yes	yes	no	no	no	no	yes	2	S	S	R	S	R	S	S	S	S	S	S	S	R	R	S	S	S
E494	rectal swab	15	pneumoniae	KpI	K4	CAI	Colonizing					1	yes	no	no	no	no	no	yes	yes	no	no	no	no	yes	4	R	S	R	S	R	S	S	R	S	R	R	R	R	R	S	S	S
B2058	endotracheal aspirate	35	pneumoniae	KpI	K20	HAI	Infecting	recovery	pneumonia	0	0	1	yes	no	no	no	no	no	yes	yes	no	no	no	no	yes	0	S	S	S	S	S	S	S	S	S	S	S	S	S	S	S	S	S
E588	rectal swab	22	pneumoniae	KpI	K5	CAI	Colonizing					1	yes	no	no	no	no	no	yes	yes	no	no	no	no	yes	0	S	S	S	S	S	S	S	S	S	S	S	S	S	S	S	S	S
B1476	endotracheal aspirate	86	pneumoniae	KpI	K6	HAI	Colonizing					4	yes	no	yes	yes	yes	no	yes	yes	no	yes	no	no	yes	0	S	S	S	S	S	S	S	S	S	S	S	S	S	S	S	S	S
B2160	endotracheal aspirate	35	pneumoniae	KpI	K24	HAI	Infecting	died	pneumonia	0	0	1	yes	no	no	no	no	no	yes	yes	no	no	no	no	yes	0	S	S	S	S	S	S	S	S	S	S	S	S	S	S	S	S	S
E740	nasal swab	86	pneumoniae	KpI	K6	HAI	Colonizing					4	yes	no	yes	yes	yes	no	yes	yes	no	yes	no	Fshift65	yes	1	S	S	S	S	S	S	S	S	I	S	S	S	S	S	S	S	S
E769	nasal swab	86	pneumoniae	KpI	K6	HAI	Colonizing					4	yes	no	yes	yes	yes	no	yes	yes	no	no	no	Fshift65	yes	0	S	S	S	S	S	S	S	S	S	S	S	S	S	S	S	S	S
B1558	endotracheal aspirate	592	pneumoniae	KpI	K7	HAI	Colonizing					3	yes	no	yes	no	yes	no	yes	yes	no	yes	no	interrupted	yes	0	S	S	S	S	S	S	S	S	S	S	S	S	S	S	S	S	S
B1955	endotracheal aspirate	1215	quasipneumoniae	KpII	K17	HAI	Infecting	recovery	pneumonia	0	0	1	yes	no	no	no	no	no	no	partial	no	no	no	no	no	0	S	S	S	S	S	S	S	S	S	S	S	S	S	S	S	S	S
E1074	nasal swab	592	pneumoniae	KpI	K7	HAI	Colonizing					3	yes	no	yes	no	yes	no	yes	yes	no	no	no	interrupted	yes	1	S	S	S	S	S	S	S	S	I	S	S	S	S	S	S	S	S
B1573	endotracheal aspirate	86	pneumoniae	KpI	K8	HAI	Colonizing					3	yes	no	yes	no	yes	no	yes	yes	no	yes	no	Fshift95	yes	0	S	S	S	S	S	S	S	S	S	S	S	S	S	S	S	S	S
B1609	endotracheal aspirate	86	pneumoniae	KpI	K8	HAI	Colonizing					3	yes	no	yes	no	yes	no	yes	yes	no	yes	no	Fshift95	yes	0	S	S	S	S	S	S	S	S	S	S	S	S	S	S	S	S	S
B1624	endotracheal aspirate	86	pneumoniae	KpI	K8	HAI	Colonizing					3	yes	no	yes	no	yes	no	yes	yes	no	no	no	Fshift95	yes	0	S	S	S	S	S	S	S	S	S	S	S	S	S	S	S	S	S
B1631	endotracheal aspirate	86	pneumoniae	KpI	K8	HAI	Colonizing					3	yes	no	yes	no	yes	no	yes	yes	no	yes	no	Fshift95	yes	0	S	S	S	S	S	S	S	S	S	S	S	S	S	S	S	S	S
B2126	endotracheal aspirate	1245	pneumoniae	KpI	K21	HAI	Infecting	recovery	pneumonia	0	0	1	yes	no	no	no	no	no	yes	yes	no	no	no	no	yes	1	S	S	S	S	S	S	S	S	I	S	S	S	S	S	S	S	S
E1148	nasal swab	86	pneumoniae	KpI	K8	HAI	Colonizing					3	yes	no	yes	no	yes	no	yes	yes	no	no	no	Fshift95	yes	0	S	S	S	S	S	S	S	S	S	S	S	S	S	S	S	S	S
E1295	nasal swab	86	pneumoniae	KpI	K8	HAI	Colonizing					3	yes	no	yes	no	yes	no	yes	yes	no	yes	no	Fshift95	yes	0	S	S	S	S	S	S	S	S	S	S	S	S	S	S	S	S	S
E1356	nasal swab	86	pneumoniae	KpI	K8	HAI	Colonizing					3	yes	no	yes	no	yes	no	yes	yes	no	no	no	Fshift95	yes	0	S	S	S	S	S	S	S	S	S	S	S	S	S	S	S	S	S
E1357	rectal swab	Novel3	pneumoniae	KpI	K8	HAI	Colonizing					1	yes	no	no	no	no	no	yes	yes	no	no	no	no	yes	6	I	S	R	R	R	S	I	R	S	I	S	S	R	R	S	S	S
DVT933	peritoneal fluid	Novel4	pneumoniae	KpI	K18	CAI	Infecting	died	SBP	0	0	1	yes	no	no	no	no	no	yes	yes	no	no	no	no	yes	2	S	S	S	S	R	S	S	I	S	S	S	S	S	S	S	S	S
E1288	rectal swab	17	pneumoniae	KpI	K9	HAI	Colonizing					2	yes	no	no	yes	no	no	yes	yes	no	no	no	no	yes	5	R	R	S	S	R	S	R	R	S	R	R	R	S	S	S	S	S
E1385	rectal swab	17	pneumoniae	KpI	K9	HAI	Colonizing					2	yes	no	no	yes	no	no	yes	yes	no	no	no	no	yes	6	R	R	I	S	R	S	R	R	S	R	R	R	I	S	S	S	S
